# Supplementary material for: Physiological and transcriptomic analyses of yellow horn (Xanthoceras sorbifolia) provide important insights into salt and saline-alkali stress tolerance
Source: PLoS One. 2020 Dec 22;15(12):e0244365. doi: 10.1371/journal.pone.0244365 (PMC7755187; doi:10.1371/journal.pone.0244365)
Supplement: S1 Table — (XLS) [file pone.0244365.s002.xls]

## Sheet: Table S1
Table S1. Primers used in qRT-PCR analysis.
Gene ID	Annotation	Forward Primer	Reverse Primer	Product Size (bp)
c252511.graph_c1	Transcription factor WRKY23	ATGACGAAGAGCGAGGTTG	ACATTACATGAGGCAGTGGTG	119
c258090.graph_c1	Transcription factor MYB61	GAGGCATTGACCCTGTAACT	GGAGGACTTGTCTTGGCTG	92
c264703.graph_c1	Zinc finger protein (ZAT)	TCCACTTCCGATGCCTAAT	ACTCGTGTCCCTTGCTCTT	101
c230878.graph_c0	Calcium-binding protein (CML)	TTGATGAGCCAGGTTGCG	CATGATCCGTGTCGAAGAAA	88
c240464.graph_c0	Monodehydroascorbate reductase (MDAR)	CGTCGTCGCCTCATCTTT	CGTCCATCTGCCATTCCAT	114
c207249.graph_c0	Peroxidase (POD)	TTTACAAGCGCCACAAGAAC	TCCAGCAGCAGTGAAGCA	94
c253311.graph_c0	Glutathione reductase (GR)	CCGAAGAACAGGCTATACAAG	ATGAATACACGGTCAGGAAGTC	103
c257495.graph_c0	Transketolase（TKT）	CACGCAATGGCAGGAATC	CAAAGCAGAAAGCCGAATC	120
c242511.graph_c0	Phosphoenolpyruvate carboxylase kinase (PPC)	GGTCCAGATTTTCTCCACTTAT	ACTCCGAGAACACGCCCT	13
c263556.graph_c0	V-type H+-transporting ATPase subunit A	GCCGATCAGCCCTTCATT	GACAGTCTTTCCGCAACCG	108
c225347.graph_c0	Actin1	CTCAATCCCAAGGCAAATCG	GACAGCCTGGATAGCGACA	90
1Reference gene
