# Supplementary material for: Physiological and transcriptomic analyses of yellow horn (Xanthoceras sorbifolia) provide important insights into salt and saline-alkali stress tolerance
Source: PLoS One. 2020 Dec 22;15(12):e0244365. doi: 10.1371/journal.pone.0244365 (PMC7755187; doi:10.1371/journal.pone.0244365)
Supplement: S2 Table — (XLS) [file pone.0244365.s003.xls]

## Sheet: Table S2
Table S2. Overview of the transcriptome sequencing data.
Sample	Raw reads	Clean reads	Mapped reads	Mapped Ratio (%)	GC (%)	≥Q30 (%)
Control_1	8084961022	27121455	20943310	76.41	46.45	93.55
Control_2	9865922400	33032525	25327814	74.73	46.41	93.29
Control_3	9813331454	32835005	25022412	75.4	47.87	93.16
ST_4h_1	9668685008	32349384	24717764	74.66	46.15	93.01
ST_4h_2	6786437804	22734404	16990292	75.25	47.04	93.24
ST_4h_3	7753163270	25962353	19576178	77.03	47.45	93.07
ST_24h_1	7936632186	26629692	19882552	77.22	48.47	93.43
ST_24h_2	7708120466	25925991	19509551	76.68	47.66	93.48
ST_24h_3	7821776434	26171273	20158447	76.21	46.15	93.39
SAT_4h_1	8403918076	28220594	21737960	77.03	46.77	93.38
SAT_4h_2	7524072172	25307290	19406449	76.68	46.74	93.37
SAT_4h_3	7121384302	23868720	18290313	76.63	46.42	93.12
SAT_24h_1	7634521820	25663985	19551054	76.18	46.92	93.4
SAT_24h_2	7763196832	26033923	19192575	73.72	48.25	93.32
SAT_24h_3	7019966938	23492694	18247967	77.68	47.31	93.19
