# Supplementary material for: Physiological and transcriptomic analyses of yellow horn (Xanthoceras sorbifolia) provide important insights into salt and saline-alkali stress tolerance
Source: PLoS One. 2020 Dec 22;15(12):e0244365. doi: 10.1371/journal.pone.0244365 (PMC7755187; doi:10.1371/journal.pone.0244365)
Supplement: S3 Table — (XLS) [file pone.0244365.s004.xls]

## Sheet: Table S3
Table S3. Statistics of the unigene assembly results.
Length Range (bp)	Transcript Number	Unigene Number
300-500	13,737 (13.70%)	10,129 (22.32%)
500-1000	21,532 (21.48%)	10,938 (24.10%)
1000-2000	32,662 (32.58%)	12,886 (28.40%)
2000+	32,316 (32.24%)	11,427 (25.18%)
Total Number	100247	45380
Total Length	176285159	68049876
N50 Length	2418	2204
Mean Length	1758.51	1499.56
