# Supplementary material for: Physiological and transcriptomic analyses of yellow horn (Xanthoceras sorbifolia) provide important insights into salt and saline-alkali stress tolerance
Source: PLoS One. 2020 Dec 22;15(12):e0244365. doi: 10.1371/journal.pone.0244365 (PMC7755187; doi:10.1371/journal.pone.0244365)
Supplement: S4 Table — (XLS) [file pone.0244365.s005.xls]

## Sheet: Table S4
Table S4. Salt and saline-alkali tolerance genes related to carbon metabolism.
Gene ID	ST_4h_log2FC	ST_4h_FDR	ST_24h_log2FC	ST_24h_FDR	Symbol
c132166.graph_c0	-3.77869	0.0898683	-4.58002	0.000606041	isocitrate dehydrogenase [Chrysochromulina sp. CCMP291]
c132403.graph_c0	1.98167	0.0157103	3.67088	0.0110459	Bifunctional L-3-cyanoalanine synthase/cysteine synthase D1 OS=Arabidopsis thaliana OX=3702 GN=CYSD1 PE=1 SV=1
c198472.graph_c0	0.876955	0.180133	3.92334	0.000110837	Malate dehydrogenase, mitochondrial OS=Fragaria ananassa OX=3747 GN=MMDHI PE=1 SV=1
c201563.graph_c0	1.56673	0.0925817	3.65201	4.57169e-09	Acetyl-CoA acetyltransferase, cytosolic 1 OS=Arabidopsis thaliana OX=3702 GN=AAT1 PE=1 SV=1
c212394.graph_c0	-1.64767	0.00376262	-1.34281	0.0361826	Phosphoserine aminotransferase 2, chloroplastic OS=Arabidopsis thaliana OX=3702 GN=PSAT2 PE=1 SV=1
c215324.graph_c0	1.90547	0.00421643	3.20631	0.00136138	Dihydrolipoyllysine-residue succinyltransferase component of 2-oxoglutarate dehydrogenase complex 2, mitochondrial OS=Arabidopsis thaliana OX=3702 GN=At4g26910 PE=1 SV=2
c218599.graph_c0	1.89666	0.110777	2.97963	0.000682059	Methylmalonate-semialdehyde dehydrogenase [acylating], mitochondrial OS=Arabidopsis thaliana OX=3702 GN=ALDH6B2 PE=1 SV=2
c224020.graph_c0	0.26679	0.374591	4.53753	2.39015e-05	Formate--tetrahydrofolate ligase OS=Spinacia oleracea OX=3562 PE=1 SV=3
c226663.graph_c1	0.823456	0.070665	3.23375	0.00291181	Transaldolase/Fructose-6-phosphate aldolase
c228216.graph_c0	0.907769	0.488475	3.26922	0.0299928	Methylenetetrahydrofolate reductase 1 OS=Arabidopsis thaliana OX=3702 GN=MTHFR1 PE=1 SV=1
c228340.graph_c0	-1.46532	4.13638e-05	-1.57836	6.18083e-13	Serine hydroxymethyltransferase 2, mitochondrial OS=Arabidopsis thaliana OX=3702 GN=SHM2 PE=1 SV=2
c228398.graph_c0	0.218797	0.0592438	2.40875	0.00117069	Glycine dehydrogenase (decarboxylating), mitochondrial OS=Pisum sativum OX=3888 GN=GDCSP PE=1 SV=1
c228836.graph_c0	-0.458207	0.927031	3.47448	8.17207e-06	Aconitate hydratase, cytoplasmic OS=Cucurbita maxima OX=3661 PE=2 SV=1
c228945.graph_c0	0.87557	0.279671	2.73936	0.0131108	Dihydrolipoyl dehydrogenase 1, mitochondrial OS=Arabidopsis thaliana OX=3702 GN=LPD1 PE=1 SV=2
c231430.graph_c0	0.679854	0.620125	2.96051	0.000625969	Succinate--CoA ligase [ADP-forming] subunit beta, mitochondrial OS=Arabidopsis thaliana OX=3702 GN=At2g20420 PE=1 SV=1
c231731.graph_c0	1.90332	0.00417147	3.25341	9.69895e-13	Malate dehydrogenase 2, mitochondrial OS=Arabidopsis thaliana OX=3702 GN=At3g15020 PE=1 SV=1
c233048.graph_c0	0.998077	0.426524	3.40306	0.000201975	Ribose-phosphate pyrophosphokinase 2, chloroplastic OS=Arabidopsis thaliana OX=3702 GN=PRS2 PE=2 SV=2
c234535.graph_c0	1.80956	0.0292827	3.25203	8.12851e-06	Malate dehydrogenase, cytoplasmic OS=Mesembryanthemum crystallinum OX=3544 GN=MDH PE=2 SV=1
c236686.graph_c0	0.4877	0.212196	3.28724	1.10234e-09	Phosphoenolpyruvate carboxykinase (ATP) 2 OS=Urochloa panicoides OX=37563 GN=PCK2 PE=2 SV=1
c236968.graph_c0	0.807655	0.448987	2.58924	0.00543551	Phosphoglycerate kinase, chloroplastic OS=Volvox carteri OX=3067 GN=PGK PE=2 SV=1
c238286.graph_c0	-0.988645	0.557844	3.19023	7.18428e-06	Succinate--CoA ligase [ADP-forming] subunit alpha-1, mitochondrial OS=Solanum lycopersicum OX=4081 GN=SCOA PE=1 SV=1
c239011.graph_c0	0.169993	0.976933	-1.25638	0.00017133	Phosphoglycolate phosphatase 2 OS=Arabidopsis thaliana OX=3702 GN=PGLP2 PE=1 SV=1
c239205.graph_c0	0.895533	0.0182435	4.02405	0.000114684	Pyruvate dehydrogenase E1 component subunit alpha-1, mitochondrial OS=Oryza sativa subsp. japonica OX=39947 GN=Os02g0739600 PE=2 SV=1
c239628.graph_c0	0.0392442	0.994505	-3.23954	0.00479975	Fructose-bisphosphate aldolase 6, cytosolic OS=Arabidopsis thaliana OX=3702 GN=FBA6 PE=1 SV=1
c239769.graph_c0	-2.16574	0.721689	-3.32866	0.00631661	Succinate dehydrogenase [ubiquinone] flavoprotein subunit, mitochondrial OS=Oryza sativa subsp. japonica OX=39947 GN=SDH1 PE=1 SV=1
c241603.graph_c0	0.643786	0.00081357	3.07654	6.93152e-05	Fructose-bisphosphate aldolase 1, chloroplastic OS=Arabidopsis thaliana OX=3702 GN=FBA1 PE=1 SV=2
c242769.graph_c0	0.873043	0.872444	1.08451	0.00031433	Cysteine synthase OS=Citrullus lanatus OX=3654 PE=1 SV=1
c243543.graph_c1	-0.0373862	0.994064	-1.5738	0.0167328	Enolase OS=Oryza sativa subsp. japonica OX=39947 GN=ENO1 PE=1 SV=2
c244424.graph_c0	0.978666	0.0718623	3.26582	1.06307e-05	2-oxoglutarate dehydrogenase E1 component
c244709.graph_c0	0.889754	0.260083	2.73871	0.0342391	Dihydrolipoyllysine-residue acetyltransferase component 3 of pyruvate dehydrogenase complex, mitochondrial OS=Arabidopsis thaliana OX=3702 GN=At1g54220 PE=1 SV=1
c245371.graph_c0	--	--	2.72988	0.00950811	fumarate hydratase [Chrysochromulina sp. CCMP291]
c245534.graph_c0	3.13007	0.245675	2.4306	0.0288888	Fructose-bisphosphate aldolase 5, cytosolic OS=Arabidopsis thaliana OX=3702 GN=FBA5 PE=1 SV=1
c245892.graph_c0	0.261564	0.94468	1.15926	0.0328168	Acetyl-coenzyme A carboxylase carboxyl transferase subunit alpha, chloroplastic OS=Arabidopsis thaliana OX=3702 GN=CAC3 PE=1 SV=1
c247087.graph_c0	1.89556	0.000351464	4.66264	3.7399e-05	methylmalonyl-CoA mutase [Euglena gracilis]
c247337.graph_c1	-1.69792	0.330348	-1.59812	3.0656e-10	Methylenetetrahydrofolate reductase 2 OS=Arabidopsis thaliana OX=3702 GN=MTHFR2 PE=1 SV=2
c248029.graph_c0	4.15107	0.0227915	2.0217	0.242367	Glyceraldehyde-3-phosphate dehydrogenase, cytosolic OS=Gracilaria gracilis OX=2777 GN=GAPC PE=3 SV=1
c248972.graph_c0	-3.62581	0.00186504	-2.0574	0.00658721	Glycine dehydrogenase (decarboxylating), mitochondrial OS=Solanum tuberosum OX=4113 GN=GDCSP PE=2 SV=1
c249108.graph_c0	0.874567	0.572018	3.51443	0.000105886	6-phosphogluconate dehydrogenase, decarboxylating 2, chloroplastic OS=Arabidopsis thaliana OX=3702 GN=At5g41670 PE=1 SV=1
c249246.graph_c1	-1.44158	0.769185	-1.213	0.000208198	Probable ribose-5-phosphate isomerase 3, chloroplastic OS=Arabidopsis thaliana OX=3702 GN=RPI3 PE=1 SV=1
c249676.graph_c0	2.55422	8.88316e-05	4.28612	1.70085e-07	Serine hydroxymethyltransferase 4 OS=Arabidopsis thaliana OX=3702 GN=SHM4 PE=1 SV=1
c250398.graph_c0	0.776579	0.487592	3.31276	0.000130687	Succinate dehydrogenase [ubiquinone] flavoprotein subunit 1, mitochondrial OS=Arabidopsis thaliana OX=3702 GN=SDH1-1 PE=1 SV=1
c250888.graph_c0	-0.368389	0.925321	-1.00749	0.00127486	Isocitrate dehydrogenase [NAD] regulatory subunit 1, mitochondrial OS=Arabidopsis thaliana OX=3702 GN=IDH1 PE=1 SV=2
c251052.graph_c0	0.776543	0.270724	2.98068	0.00771888	Fructose-1,6-bisphosphatase, cytosolic OS=Musa acuminata OX=4641 GN=FBPban1 PE=2 SV=1
c253409.graph_c0	-2.03656	0.567851	-1.73551	6.83259e-05	Dihydrolipoyllysine-residue acetyltransferase component 4 of pyruvate dehydrogenase complex, chloroplastic OS=Arabidopsis thaliana OX=3702 GN=LTA2 PE=2 SV=1
c253992.graph_c1	-0.983305	0.832826	-1.43518	3.78074e-20	Isocitrate dehydrogenase [NAD] catalytic subunit 5, mitochondrial OS=Arabidopsis thaliana OX=3702 GN=IDH5 PE=1 SV=1
c254478.graph_c0	--	--	2.28254	0.000355357	Pyruvate, phosphate dikinase, chloroplastic OS=Flaveria brownii OX=33111 GN=PPDK PE=1 SV=1
c254724.graph_c0	0.67446	0.55031	3.17579	3.73014e-06	Transketolase-2, chloroplastic OS=Arabidopsis thaliana OX=3702 GN=TKL-2 PE=1 SV=1
c254875.graph_c5	-0.631061	0.924086	3.05347	2.79531e-08	Methylcrotonoyl-CoA carboxylase beta chain, mitochondrial OS=Arabidopsis thaliana OX=3702 GN=MCCB PE=2 SV=1
c255129.graph_c0	0.940291	0.922675	-2.86146	0.0220619	Aconitate hydratase, mitochondrial OS=Gracilaria gracilis OX=2777 PE=3 SV=1
c255378.graph_c0	-1.02862	0.886715	-1.45104	0.0104841	Phosphoserine phosphatase, chloroplastic OS=Arabidopsis thaliana OX=3702 GN=PSP PE=1 SV=2
c255541.graph_c0	-0.724713	0.905804	-1.59612	8.96559e-11	Aminomethyltransferase, mitochondrial OS=Solanum tuberosum OX=4113 GN=GDCST PE=2 SV=1
c255835.graph_c0	3.12745	0.306807	3.55334	0.00978645	Methylmalonate-semialdehyde dehydrogenase [acylating], mitochondrial OS=Arabidopsis thaliana OX=3702 GN=ALDH6B2 PE=1 SV=2
c256183.graph_c0	--	--	3.34013	0.000282029	gluconolactonase [Fusarium verticillioides 7600]
c257016.graph_c0	1.87761	5.89648e-09	3.78297	7.66124e-07	Enolase OS=Solanum lycopersicum OX=4081 GN=PGH1 PE=2 SV=1
c258218.graph_c0	0.898942	0.924086	3.32918	3.05644e-22	Citrate synthase, mitochondrial OS=Daucus carota OX=4039 GN=CS PE=2 SV=1
c258534.graph_c0	-1.50259	0.658885	-1.42279	1.41816e-08	Isocitrate lyase 1 (Fragment) OS=Glycine max OX=3847 GN=ICL1 PE=2 SV=1
c258836.graph_c0	0.861079	0.458956	3.18984	1.91607e-05	Aconitate hydratase 1 OS=Arabidopsis thaliana OX=3702 GN=ACO1 PE=1 SV=2
c258879.graph_c0	0.665791	0.476611	2.5755	0.0285771	Cytosolic isocitrate dehydrogenase [NADP] OS=Arabidopsis thaliana OX=3702 GN=CICDH PE=2 SV=1
c258879.graph_c1	1.1573	0.904846	3.2314	0.00367034	Isocitrate dehydrogenase [NADP], chloroplastic (Fragment) OS=Medicago sativa OX=3879 PE=2 SV=1
c259401.graph_c2	-1.25003	0.670086	-1.0387	2.28833e-26	D-3-phosphoglycerate dehydrogenase 1, chloroplastic OS=Arabidopsis thaliana OX=3702 GN=PGDH1 PE=1 SV=1
c260317.graph_c0	3.61271	0.158543	4.2328	0.00334254	Transketolase-1, chloroplastic OS=Arabidopsis thaliana OX=3702 GN=TKL-1 PE=1 SV=1
c260631.graph_c0	-1.34911	0.738424	-1.16351	2.71346e-05	Plastidial pyruvate kinase 2 OS=Arabidopsis thaliana OX=3702 GN=PKP2 PE=1 SV=1
c261037.graph_c0	--	--	2.93868	0.00018727	Alanine aminotransferase 2 OS=Hordeum vulgare OX=4513 PE=1 SV=1
c261529.graph_c8	-1.6231	0.77371	-1.07141	0.0228528	Biotin carboxylase 1, chloroplastic OS=Populus trichocarpa OX=3694 GN=POPTRDRAFT_831870 PE=2 SV=1
c261888.graph_c4	-0.74699	0.90349	-1.04179	0.00152673	Pyruvate dehydrogenase E1 component subunit alpha, mitochondrial OS=Pisum sativum OX=3888 PE=2 SV=1
c262073.graph_c0	5.34304	0.00166377	--	--	Methylcrotonoyl-CoA carboxylase beta chain, mitochondrial OS=Arabidopsis thaliana OX=3702 GN=MCCB PE=2 SV=1
c262286.graph_c0	0.613845	0.922746	1.3042	0.00350341	Malate dehydrogenase [NADP], chloroplastic OS=Medicago sativa OX=3879 GN=MDH1 PE=2 SV=1
c262530.graph_c0	2.9576	0.27644	2.69753	0.0252354	Glutamate dehydrogenase 1 OS=Arabidopsis thaliana OX=3702 GN=GDH1 PE=2 SV=1
c264560.graph_c1	2.26167	0.0478068	0.318445	0.455962	Phosphoenolpyruvate carboxykinase (ATP) 1 OS=Urochloa panicoides OX=37563 GN=PCK1 PE=1 SV=1
c265331.graph_c0	-0.196496	0.963538	-1.17797	0.0299088	Triosephosphate isomerase, cytosolic OS=Coptis japonica OX=3442 PE=2 SV=1
c265442.graph_c0	3.95343	0.0383867	--	--	Methylcrotonoyl-CoA carboxylase subunit alpha, mitochondrial OS=Arabidopsis thaliana OX=3702 GN=MCCA PE=1 SV=2
c265789.graph_c0	--	--	3.69449	1.4787e-07	Cysteine synthase OS=Citrullus lanatus OX=3654 PE=1 SV=1
c266173.graph_c0	3.90046	0.0398592	1.76867	7.03363e-06	Methylcrotonoyl-CoA carboxylase subunit alpha, mitochondrial OS=Arabidopsis thaliana OX=3702 GN=MCCA PE=1 SV=2
Gene ID	SAT_4h_log2FC	SAT_4h_FDR	SAT_24h_log2FC	SAT_24h_FDR	Symbol
c132166.graph_c0	-4.47621	1.39411e-05	-5.62667	4.41352e-05	isocitrate dehydrogenase [Chrysochromulina sp. CCMP291]
c199400.graph_c0	-0.74962	0.577519	-1.98537	0.0383663	Pyruvate dehydrogenase E1 component subunit alpha-3, chloroplastic OS=Arabidopsis thaliana OX=3702 GN=PDH-E1 ALPHA PE=2 SV=1
c212394.graph_c0	-0.282678	0.892388	-2.44407	0.0205623	Phosphoserine aminotransferase 2, chloroplastic OS=Arabidopsis thaliana OX=3702 GN=PSAT2 PE=1 SV=1
c235279.graph_c0	0.960537	0.51851	2.01862	0.0147378	Ribulose bisphosphate carboxylase small chain A, chloroplastic OS=Oryza sativa subsp. japonica OX=39947 GN=RBCS-A PE=2 SV=2
c236979.graph_c0	-0.89824	0.541395	-2.04705	0.0388462	Glucose-6-phosphate 1-dehydrogenase, chloroplastic OS=Nicotiana tabacum OX=4097 PE=2 SV=1
c238875.graph_c0	--	--	2.70539	0.0341939	Probable 6-phosphogluconolactonase 3, chloroplastic OS=Oryza sativa subsp. japonica OX=39947 GN=Os08g0547100 PE=2 SV=1
c239769.graph_c0	-3.46745	0.00224141	-4.45582	0.00314616	Succinate dehydrogenase [ubiquinone] flavoprotein subunit, mitochondrial OS=Oryza sativa subsp. japonica OX=39947 GN=SDH1 PE=1 SV=1
c241827.graph_c0	0.273142	0.895167	1.77538	0.0245566	Triosephosphate isomerase, cytosolic OS=Arabidopsis thaliana OX=3702 GN=CTIMC PE=1 SV=2
c242769.graph_c0	1.0299	0.101388	1.29345	0.00785662	Cysteine synthase OS=Citrullus lanatus OX=3654 PE=1 SV=1
c242814.graph_c0	-3.45995	0.00229017	-0.104951	0.959347	Methylcrotonoyl-CoA carboxylase subunit alpha, mitochondrial OS=Arabidopsis thaliana OX=3702 GN=MCCA PE=1 SV=2
c248029.graph_c0	2.22179	0.0488469	2.78061	0.0705253	Glyceraldehyde-3-phosphate dehydrogenase, cytosolic OS=Gracilaria gracilis OX=2777 GN=GAPC PE=3 SV=1
c249408.graph_c0	--	--	3.30696	0.0112462	Ribulose-phosphate 3-epimerase, cytoplasmic isoform OS=Oryza sativa subsp. japonica OX=39947 GN=Os09g0505700 PE=1 SV=1
c249518.graph_c0	-1.01775	0.420796	-1.99884	0.0429852	6-phosphogluconate dehydrogenase, decarboxylating 2, chloroplastic OS=Arabidopsis thaliana OX=3702 GN=At5g41670 PE=1 SV=1
c250888.graph_c0	-0.497017	0.605053	-1.28626	0.022452	Isocitrate dehydrogenase [NAD] regulatory subunit 1, mitochondrial OS=Arabidopsis thaliana OX=3702 GN=IDH1 PE=1 SV=2
c252624.graph_c1	0.505706	0.753068	1.48173	0.000152679	Ribulose bisphosphate carboxylase small chain, chloroplastic OS=Malus sp. OX=3751 GN=RBCS PE=2 SV=1
c253409.graph_c0	-1.27589	0.324341	-2.25609	0.00545217	Dihydrolipoyllysine-residue acetyltransferase component 4 of pyruvate dehydrogenase complex, chloroplastic OS=Arabidopsis thaliana OX=3702 GN=LTA2 PE=2 SV=1
c253992.graph_c1	-0.059296	0.979534	-1.08455	0.023812	Isocitrate dehydrogenase [NAD] catalytic subunit 5, mitochondrial OS=Arabidopsis thaliana OX=3702 GN=IDH5 PE=1 SV=1
c254286.graph_c0	1.2935	0.406552	2.37193	0.0374136	Hexokinase-1 OS=Arabidopsis thaliana OX=3702 GN=HXK1 PE=1 SV=2
c255541.graph_c0	-0.306531	0.859621	-1.46772	0.00945532	Aminomethyltransferase, mitochondrial OS=Solanum tuberosum OX=4113 GN=GDCST PE=2 SV=1
c256183.graph_c0	3.18725	0.00144543	4.68109	8.58925e-07	SMP-30/Gluconolaconase/LRE-like region;; Arylesterase;; Strictosidine synthase
c256317.graph_c0	1.27883	0.468883	3.23079	0.00512084	Hexokinase-7 OS=Oryza sativa subsp. japonica OX=39947 GN=HXK7 PE=2 SV=2
c256367.graph_c0	0.120619	0.947022	-1.84677	0.00965713	Probable ribose-5-phosphate isomerase 2 OS=Arabidopsis thaliana OX=3702 GN=RPI2 PE=1 SV=1
c256956.graph_c0	2.00132	0.0779098	2.68892	0.00746278	Succinate dehydrogenase [ubiquinone] iron-sulfur subunit 1, mitochondrial OS=Arabidopsis thaliana OX=3702 GN=SDH2-1 PE=1 SV=2
c257137.graph_c0	-0.534074	0.812298	3.06654	0.0122784	Acetyl-coenzyme A synthetase, chloroplastic/glyoxysomal OS=Arabidopsis thaliana OX=3702 GN=ACS PE=1 SV=1
c257495.graph_c0	0.966509	0.460618	4.34301	9.30214e-05	Transketolase, chloroplastic OS=Solanum tuberosum OX=4113 PE=2 SV=1
c257668.graph_c0	--	--	3.21498	0.0328478	Alcohol dehydrogenase class-3 OS=Oryza sativa subsp. indica OX=39946 GN=ADHIII PE=3 SV=1
c257668.graph_c1	1.75576	0.227786	3.01433	0.031723	Alcohol dehydrogenase class-3 OS=Oryza sativa subsp. indica OX=39946 GN=ADHIII PE=3 SV=1
c258218.graph_c0	2.2305	0.0117786	2.55424	0.0350041	Citrate synthase, mitochondrial OS=Daucus carota OX=4039 GN=CS PE=2 SV=1
c258846.graph_c0	2.64446	0.0268765	2.3964	0.0467893	Isocitrate lyase 1 (Fragment) OS=Glycine max OX=3847 GN=ICL1 PE=2 SV=1
c259399.graph_c1	1.55427	0.0406025	1.44336	0.0233865	Peroxisomal (S)-2-hydroxy-acid oxidase OS=Spinacia oleracea OX=3562 PE=1 SV=1
c259550.graph_c0	1.31311	0.0383858	1.42076	0.0385283	ATP-dependent 6-phosphofructokinase 5, chloroplastic OS=Arabidopsis thaliana OX=3702 GN=PFK5 PE=1 SV=1
c259991.graph_c1	1.27112	0.0120597	0.835901	0.119695	Acetyl-coenzyme A synthetase, chloroplastic/glyoxysomal OS=Arabidopsis thaliana OX=3702 GN=ACS PE=1 SV=1
c260409.graph_c0	2.26458	0.0289101	2.23778	0.00983959	Citrate synthase 4, mitochondrial OS=Arabidopsis thaliana OX=3702 GN=CSY4 PE=1 SV=3
c260494.graph_c0	0.969591	0.598357	2.52619	0.0328463	Glucose-6-phosphate isomerase, cytosolic B OS=Oryza sativa subsp. japonica OX=39947 GN=Os06g0256500 PE=2 SV=2
c260510.graph_c0	1.95027	0.07813	2.80229	0.00127796	Phosphoglycerate kinase 2, chloroplastic OS=Arabidopsis thaliana OX=3702 GN=At1g56190 PE=1 SV=3
c260631.graph_c0	-0.305181	0.882954	-1.36163	0.0224902	Plastidial pyruvate kinase 2 OS=Arabidopsis thaliana OX=3702 GN=PKP2 PE=1 SV=1
c260892.graph_c0	3.7341	0.000255724	3.51057	0.00852783	Acetyl-coenzyme A synthetase, chloroplastic/glyoxysomal OS=Arabidopsis thaliana OX=3702 GN=ACS PE=1 SV=1
c261136.graph_c0	0.977747	0.277982	2.72017	0.000542935	Malate synthase, glyoxysomal OS=Ricinus communis OX=3988 PE=2 SV=1
c262132.graph_c1	1.25981	0.414953	2.17267	0.0493873	6-phosphogluconate dehydrogenase, decarboxylating 2, chloroplastic OS=Oryza sativa subsp. japonica OX=39947 GN=G6PGH2 PE=2 SV=1
c262247.graph_c0	1.00399	0.569201	2.85555	0.0265594	Pyruvate kinase, cytosolic isozyme OS=Glycine max OX=3847 PE=2 SV=1
c262436.graph_c0	2.01533	0.094852	2.52725	0.0330185	2,3-bisphosphoglycerate-independent phosphoglycerate mutase OS=Gracilaria tenuistipitata var. liui OX=285951 GN=gpmI PE=3 SV=1
c262530.graph_c0	1.95279	0.0428359	3.08978	4.81639e-05	Glutamate dehydrogenase 1 OS=Arabidopsis thaliana OX=3702 GN=GDH1 PE=2 SV=1
c262549.graph_c0	2.00514	0.0308714	2.44579	0.00678302	Enolase 1, chloroplastic OS=Arabidopsis thaliana OX=3702 GN=ENO1 PE=1 SV=1
c263010.graph_c1	0.593837	0.563956	1.02286	0.0143107	Probable acyl-CoA dehydrogenase IBR3 OS=Arabidopsis thaliana OX=3702 GN=IBR3 PE=1 SV=1
c263110.graph_c0	1.96031	0.0721349	2.23986	0.0420579	Dihydrolipoyl dehydrogenase 1, mitochondrial OS=Arabidopsis thaliana OX=3702 GN=LPD1 PE=1 SV=2
c263455.graph_c0	1.70759	0.222169	2.649	0.0155223	Probable pyruvate kinase, cytosolic isozyme OS=Arabidopsis thaliana OX=3702 GN=At4g26390 PE=3 SV=1
c263540.graph_c5	1.57901	0.123496	1.68068	0.0493873	Alanine aminotransferase 2, mitochondrial OS=Arabidopsis thaliana OX=3702 GN=ALAAT2 PE=1 SV=1
c263599.graph_c0	0.497165	0.60075	1.13615	0.0184535	Pyruvate kinase, cytosolic isozyme OS=Glycine max OX=3847 PE=2 SV=1
c264408.graph_c0	1.5853	0.280314	2.56096	0.040172	Aspartate aminotransferase, cytoplasmic OS=Daucus carota OX=4039 PE=2 SV=1
c265674.graph_c0	2.25935	0.0428359	3.13264	0.000106907	Methylcrotonoyl-CoA carboxylase subunit alpha, mitochondrial OS=Arabidopsis thaliana OX=3702 GN=MCCA PE=1 SV=2
c265860.graph_c0	1.26803	0.463008	3.14133	0.0137112	Alanine aminotransferase 2, mitochondrial OS=Arabidopsis thaliana OX=3702 GN=ALAAT2 PE=1 SV=1
