# Supplementary material for: Physiological and transcriptomic analyses of yellow horn (Xanthoceras sorbifolia) provide important insights into salt and saline-alkali stress tolerance
Source: PLoS One. 2020 Dec 22;15(12):e0244365. doi: 10.1371/journal.pone.0244365 (PMC7755187; doi:10.1371/journal.pone.0244365)
Supplement: S5 Table — (XLS) [file pone.0244365.s006.xls]

## Sheet: Table S5
Table S5. Salt and saline-alkali tolerance genes for osmolytes.
Gene ID	ST_4h_log2FC	ST_4h_FDR	ST_24h_log2FC	ST_24h_FDR	Symbol
c261843.graph_c0	1.40589	0.493519	1.2871	3.28474e-09	Sucrose synthase 3 OS=Arabidopsis thaliana OX=3702 GN=SUS3 PE=1 SV=1
c253153.graph_c0	--	--	3.11464	0.0411928	Beta-glucosidase 34 OS=Oryza sativa subsp. japonica OX=39947 GN=BGLU34 PE=2 SV=1
c257994.graph_c1	0.708614	0.924086	2.09548	0.0419543	Beta-glucosidase 17 OS=Arabidopsis thaliana OX=3702 GN=BGLU17 PE=2 SV=1
c248896.graph_c0	-0.169597	0.981883	-1.68455	0.00017857	Fructokinase-like 1, chloroplastic OS=Arabidopsis thaliana OX=3702 GN=FLN1 PE=1 SV=1
c262277.graph_c0	2.30596	0.0496546	0.989715	0.13381	Beta-amylase 1, chloroplastic OS=Arabidopsis thaliana OX=3702 GN=BAM1 PE=1 SV=1
c253905.graph_c0	0.904045	0.876317	1.13578	0.000198872	Probable alpha,alpha-trehalose-phosphate synthase [UDP-forming] 7 OS=Arabidopsis thaliana OX=3702 GN=TPS7 PE=1 SV=1
c258340.graph_c0	2.47982	0.028703	1.70348	0.0116644	Probable alpha,alpha-trehalose-phosphate synthase [UDP-forming] 9 OS=Arabidopsis thaliana OX=3702 GN=TPS9 PE=2 SV=1
c262255.graph_c1	1.95291	0.138432	1.18449	1.07544e-07	Probable alpha,alpha-trehalose-phosphate synthase [UDP-forming] 9 OS=Arabidopsis thaliana OX=3702 GN=TPS9 PE=2 SV=1
c236826.graph_c3	1.51599	0.44819	1.58165	0.0193843	Alpha,alpha-trehalose-phosphate synthase [UDP-forming] 6 OS=Arabidopsis thaliana OX=3702 GN=TPS6 PE=1 SV=2
c238817.graph_c0	2.26796	0.0657486	1.66439	4.47178e-14	Probable alpha,alpha-trehalose-phosphate synthase [UDP-forming] 11 OS=Arabidopsis thaliana OX=3702 GN=TPS11 PE=2 SV=1
c238817.graph_c1	2.2847	0.132575	2.27712	2.77775e-29	Probable alpha,alpha-trehalose-phosphate synthase [UDP-forming] 9 OS=Arabidopsis thaliana OX=3702 GN=TPS9 PE=2 SV=1
c240289.graph_c0	-2.50293	0.151921	-2.54227	0.000609974	Beta-galactosidase 3 OS=Arabidopsis thaliana OX=3702 GN=BGAL3 PE=2 SV=1
c260343.graph_c0	-0.13046	0.976344	1.5204	0.000592066	Ornithine aminotransferase, mitochondrial OS=Arabidopsis thaliana OX=3702 GN=DELTA-OAT PE=1 SV=1
c249011.graph_c0	--	--	3.98161	0.000151311	Ornithine aminotransferase, mitochondrial OS=Arabidopsis thaliana OX=3702 GN=DELTA-OAT PE=1 SV=1
c248723.graph_c0	3.30842	0.00136224	0.124969	0.870791	Proline dehydrogenase 2, mitochondrial OS=Arabidopsis thaliana OX=3702 GN=POX2 PE=2 SV=1
c242164.graph_c0	0.764357	0.90628	1.24089	1.23062e-09	Arginase 1 OS=Arabidopsis thaliana OX=3702 GN=ARGAH1 PE=1 SV=1
c253558.graph_c0	4.23633	0.00961619	1.82991	0.398471	Arginase [Pythium insidiosum]
c228340.graph_c0	-1.46532	0.620125	-1.57836	6.18083e-13	Serine hydroxymethyltransferase 2 OS=Arabidopsis thaliana OX=3702 GN=SHM2 PE=1 SV=2
c249676.graph_c0	--	--	4.28612	1.70085e-07	Serine hydroxymethyltransferase 4 OS=Arabidopsis thaliana OX=3702 GN=SHM4 PE=1 SV=1
c239502.graph_c2	-1.71753	0.830921	-2.51259	3.7579e-05	Branched-chain amino acid aminotransferase 2, chloroplastic OS=Humulus lupulus OX=3486 GN=BCAT2 PE=1 SV=1
c248570.graph_c0	0.932577	0.0321988	3.0611	0.000149419	Branched-chain amino acid aminotransferase 3, chloroplastic OS=Arabidopsis thaliana OX=3702 GN=BCAT3 PE=1 SV=1
c261037.graph_c0	1.23478	0.0481385	2.93868	0.00018727	Alanine aminotransferase 2 OS=Hordeum vulgare OX=4513 PE=1 SV=1
c254342.graph_c0	1.62459	0.644904	1.4402	0.0227607	Serine/threonine-protein kinase GRIK2 OS=Arabidopsis thaliana OX=3702 GN=GRIK2 PE=1 SV=1
c261306.graph_c0	3.75742	0.0582885	3.0833	0.0396701	Serine/threonine-protein kinase CTR1 OS=Arabidopsis thaliana OX=3702 GN=CTR1 PE=1 SV=1
c250077.graph_c0	4.41304	0.00598782	2.57345	0.00089651	Betaine aldehyde dehydrogenase, chloroplastic OS=Beta vulgaris OX=161934 PE=2 SV=1
Gene ID	SAT_4h_log2FC	SAT_4h_FDR	SAT_24h_log2FC	SAT_24h_FDR	Symbol
c261843.graph_c0	1.02693	0.289182	1.22969	0.00616318	Sucrose synthase 3 OS=Arabidopsis thaliana OX=3702 GN=SUS3 PE=1 SV=1
c263394.graph_c0	-0.808506	0.553239	-2.36154	0.0409095	Sucrose-phosphate synthase 4 OS=Arabidopsis thaliana OX=3702 GN=SPS4 PE=1 SV=1
c254286.graph_c0	1.2935	0.406552	2.37193	0.0374136	Hexokinase-1 OS=Arabidopsis thaliana OX=3702 GN=HXK1 PE=1 SV=2
c256317.graph_c0	1.27883	0.468883	3.23079	0.00512084	Hexokinase-7 OS=Oryza sativa subsp. japonica OX=39947 GN=HXK7 PE=2 SV=2
c253153.graph_c0	1.64188	0.000265935	4.67868	8.875e-08	Beta-glucosidase 34 OS=Oryza sativa subsp. japonica OX=39947 GN=BGLU34 PE=2 SV=1
c255996.graph_c0	--	--	3.12769	0.0412001	Beta-glucosidase 42 OS=Arabidopsis thaliana OX=3702 GN=BGLU42 PE=2 SV=1
c244970.graph_c0	2.00506	0.169053	4.50076	0.000611775	Beta-glucosidase 22 OS=Arabidopsis thaliana OX=3702 GN=BGLU22 PE=1 SV=1
c259550.graph_c0	1.31311	0.0383858	1.42076	0.0385283	ATP-dependent 6-phosphofructokinase 5, chloroplastic OS=Arabidopsis thaliana OX=3702 GN=PFK5 PE=1 SV=1
c218460.graph_c0	0.302044	0.912143	4.03084	0.000139537	Alpha-galactosidase 1 OS=Arabidopsis thaliana OX=3702 GN=AGAL1 PE=2 SV=1
c240289.graph_c0	-1.62378	0.0602612	-3.60476	2.51446e-06	Beta-galactosidase 3 OS=Arabidopsis thaliana OX=3702 GN=BGAL3 PE=2 SV=1
c215583.graph_c0	--	--	3.47266	0.0298501	Beta-galactosidase 2 OS=Oryza sativa subsp. japonica OX=39947 GN=Os01g0580200 PE=2 SV=1
c258340.graph_c0	1.68084	0.0228128	2.17369	0.0121885	Probable alpha,alpha-trehalose-phosphate synthase [UDP-forming] 9 OS=Arabidopsis thaliana OX=3702 GN=TPS9 PE=2 SV=1
c262255.graph_c1	1.08191	0.0955085	1.65071	0.000590837	Probable alpha,alpha-trehalose-phosphate synthase [UDP-forming] 9 OS=Arabidopsis thaliana OX=3702 GN=TPS9 PE=2 SV=1
c238817.graph_c0	1.4567	0.04895	1.55446	0.0476523	Probable alpha,alpha-trehalose-phosphate synthase [UDP-forming] 11 OS=Arabidopsis thaliana OX=3702 GN=TPS11 PE=2 SV=1
c238817.graph_c1	1.70102	0.00562771	2.13731	0.00524627	Probable alpha,alpha-trehalose-phosphate synthase [UDP-forming] 9 OS=Arabidopsis thaliana OX=3702 GN=TPS9 PE=2 SV=1
c242164.graph_c0	1.07009	0.249884	1.24027	0.0404137	Arginase 1, mitochondrial OS=Arabidopsis thaliana OX=3702 GN=ARGAH1 PE=1 SV=1
c242331.graph_c0	-0.312034	0.837709	-1.55493	0.0149819	Threonine synthase, chloroplastic OS=Solanum tuberosum OX=4113 PE=2 SV=1
c263353.graph_c2	-0.514621	0.704393	-1.08037	0.0495148	Branched-chain amino acid aminotransferase 2, chloroplastic OS=Humulus lupulus OX=3486 GN=BCAT2 PE=1 SV=1
c263540.graph_c5	1.57901	0.123496	1.68068	0.0493873	Alanine aminotransferase 2, mitochondrial OS=Arabidopsis thaliana OX=3702 GN=ALAAT2 PE=1 SV=1
c265860.graph_c0	1.26803	0.463008	3.14133	0.0137112	Alanine aminotransferase 2, mitochondrial OS=Arabidopsis thaliana OX=3702 GN=ALAAT2 PE=1 SV=1
c242057.graph_c0	1.50326	0.112374	1.96802	0.0406597	Serine/threonine-protein kinase STY13 OS=Arabidopsis thaliana OX=3702 GN=STY13 PE=1 SV=2
c256157.graph_c0	--	--	4.02172	0.00461931	Serine/threonine-protein kinase HT1 OS=Arabidopsis thaliana OX=3702 GN=HT1 PE=1 SV=1
c257030.graph_c0	--	--	3.40646	0.0199192	Serine/threonine-protein kinase CTR1 OS=Arabidopsis thaliana OX=3702 GN=CTR1 PE=1 SV=1
c264310.graph_c0	1.38822	0.321357	3.12595	0.00981889	Serine/threonine-protein kinase AFC3 OS=Arabidopsis thaliana OX=3702 GN=AFC3 PE=2 SV=2
c262230.graph_c0	3.06291	0.000126457	2.26992	0.0493094	S-adenosylmethionine synthase OS=Chlamydomonas reinhardtii OX=3055 GN=METM PE=3 SV=1
c242769.graph_c0	1.0299	0.101388	1.29345	0.00785662	Cysteine synthase OS=Citrullus lanatus OX=3654 PE=1 SV=1
