# Supplementary material for: Physiological and transcriptomic analyses of yellow horn (Xanthoceras sorbifolia) provide important insights into salt and saline-alkali stress tolerance
Source: PLoS One. 2020 Dec 22;15(12):e0244365. doi: 10.1371/journal.pone.0244365 (PMC7755187; doi:10.1371/journal.pone.0244365)
Supplement: S6 Table — (XLS) [file pone.0244365.s007.xls]

## Sheet: Table S6
Table S6. Salt and saline-alkali tolerance genes related to ROS signalling network.
Gene ID	ST_4h_log2FC	ST_4h_FDR	ST_24h_log2FC	ST_24h_FDR	Symbol
c266777.graph_c0	1.64816	0.0316676	2.00818	0.0149409	Probable calcium-binding protein CML25 OS=Arabidopsis thaliana OX=3702 GN=CML25 PE=2 SV=1
c265672.graph_c0	1.07652	0.148338	1.9325	4.53726e-13	Calcineurin B-like protein 10 OS=Arabidopsis thaliana OX=3702 GN=CBL10 PE=1 SV=1
c251627.graph_c0	0.00875644	0.0843944	3.73836	9.44463e-05	Calcium-dependent protein kinase 7 OS=Arabidopsis thaliana OX=3702 GN=CPK7 PE=2 SV=1
c253639.graph_c1	0.5087	0.498845	1.03642	0.0415198	Mitogen-activated protein kinase 8 OS=Arabidopsis thaliana OX=3702 GN=MPK8 PE=1 SV=2
c260640.graph_c1	1.60343	0.000847987	3.25585	1.02324e-09	Mitogen-activated protein kinase homolog MMK2 OS=Medicago sativa OX=3879 GN=MMK2 PE=2 SV=1
c266010.graph_c0	0.706348	0.874554	3.0576	0.0270779	Mitogen-activated protein kinase 4 OS=Oryza sativa subsp. japonica OX=39947 GN=MPK4 PE=2 SV=1
c266612.graph_c0	0.348785	0.124086	1.0301	9.45247e-06	Mitogen-activated protein kinase kinase 3 OS=Arabidopsis thaliana OX=3702 GN=MKK3 PE=1 SV=1
c170945.graph_c0	0.709205	0.833311	2.15324	0.000688075	mitogen-activated protein kinase kinase kinase 2-like [Citrus sinensis]
c170945.graph_c1	1.09909	0.138432	2.57042	1.33562e-10	Mitogen-activated protein kinase kinase kinase 17 OS=Arabidopsis thaliana OX=3702 GN=MAPKKK17 PE=1 SV=1
c246724.graph_c0	0.361888	0.109785	2.05451	5.61476e-69	Mitogen-activated protein kinase kinase kinase 9 OS=Arabidopsis thaliana OX=3702 GN=MEKK2 PE=1 SV=1
c260646.graph_c0	0.215172	0.0479624	1.29495	0.000110811	Probable WRKY transcription factor 39 OS=Arabidopsis thaliana OX=3702 GN=WRKY39 PE=2 SV=1
c265567.graph_c2	-0.595295	0.90111	-1.00579	2.81455e-06	Probable WRKY transcription factor 15 OS=Arabidopsis thaliana OX=3702 GN=WRKY15 PE=2 SV=1
c251969.graph_c0	0.1441	0.891873	1.35636	0.00119604	Transcription factor MYBS3 OS=Oryza sativa subsp. japonica OX=39947 GN=MYBS3 PE=2 SV=1
c258090.graph_c1	-0.27835	0.871975	-1.77878	0.000724508	Transcription factor MYB61 OS=Arabidopsis thaliana OX=3702 GN=MYB61 PE=2 SV=1
c264703.graph_c1	1.41313	0.118965	-1.15659	1.16639e-12	Zinc finger protein ZAT4 OS=Arabidopsis thaliana OX=3702 GN=ZAT4 PE=2 SV=1
c220824.graph_c0	1.22931	0.0310424	1.16329	0.285891	Zinc finger protein ZAT12 OS=Arabidopsis thaliana OX=3702 GN=ZAT12 PE=2 SV=1
c240464.graph_c0	-0.0512457	0.0421125	-1.89159	3.5185e-20	Monodehydroascorbate reductase, chloroplastic/mitochondrial OS=Arabidopsis thaliana OX=3702 GN=MDAR5 PE=1 SV=3
c245749.graph_c0	0.930762	0.0774574	-2.7608	0.00169956	Peroxidase 11 OS=Arabidopsis thaliana OX=3702 GN=PER11 PE=1 SV=1
c253643.graph_c0	1.76535	0.00408601	-1.89406	0.00466117	Peroxidase 20 OS=Arabidopsis thaliana OX=3702 GN=PER20 PE=2 SV=1
c207249.graph_c0	-0.00898682	0.151921	-1.41916	0.0467247	Peroxidase 42 OS=Arabidopsis thaliana OX=3702 GN=PER42 PE=1 SV=2
c218997.graph_c0	-0.657831	0.903389	-2.4543	0.0252699	Peroxidase 10 OS=Arabidopsis thaliana OX=3702 GN=PER10 PE=1 SV=1
c236455.graph_c0	-1.1072	0.0406706	-2.01153	0.0267771	Peroxidase 31 OS=Arabidopsis thaliana OX=3702 GN=PER31 PE=2 SV=1
c253311.graph_c0	1.17335	0.168107	2.02368	3.76134e-08	Glutathione reductase, chloroplastic (Fragment) OS=Nicotiana tabacum OX=4097 GN=GOR PE=1 SV=1
c235602.graph_c0	-0.211479	0.924079	-1.15308	0.0433275	Glutaredoxin-C3 OS=Arabidopsis thaliana OX=3702 GN=GRXC3 PE=2 SV=1
c265956.graph_c2	1.0371	0.0217797	1.0819	8.64847e-14	Glutaredoxin-C9 OS=Arabidopsis thaliana OX=3702 GN=GRXC9 PE=1 SV=1
c262153.graph_c3	-0.397673	0.873614	-1.18044	0.0115319	L-ascorbate peroxidase 3 OS=Arabidopsis thaliana OX=3702 GN=APX3 PE=1 SV=1
c242903.graph_c0	4.14984	6.29037e-05	0.866431	0.385937	Probable glutathione S-transferase OS=Nicotiana tabacum OX=4097 PE=2 SV=1
c213358.graph_c0	-1.70338	0.0384236	-2.17934	0.0173401	Glutathione S-transferase U17 OS=Arabidopsis thaliana OX=3702 GN=GSTU17 PE=2 SV=1
Gene ID	SAT_4h_log2FC	SAT_4h_FDR	SAT_24h_log2FC	SAT_24h_FDR	Symbol
c230878.graph_c0	1.01221	0.0401484	1.22033	0.0350041	Probable calcium-binding protein CML36 OS=Arabidopsis thaliana OX=3702 GN=CML36 PE=2 SV=1
c266777.graph_c0	2.13957	0.0316676	2.67567	0.024082	Probable calcium-binding protein CML25 OS=Arabidopsis thaliana OX=3702 GN=CML25 PE=2 SV=1
c265672.graph_c0	1.42723	0.0082811	2.18988	0.00333147	Calcineurin B-like protein 10 OS=Arabidopsis thaliana OX=3702 GN=CBL10 PE=1 SV=1
c233715.graph_c0	0.514396	0.638174	1.50725	0.0277803	CBL-interacting serine/threonine-protein kinase 25 OS=Arabidopsis thaliana OX=3702 GN=CIPK25 PE=2 SV=1
c259233.graph_c0	1.88765	0.00621707	3.52198	0.0190059	Putative CBL-interacting protein kinase 27 OS=Oryza sativa subsp. japonica OX=39947 GN=CIPK27 PE=3 SV=1
c259540.graph_c3	0.987451	0.119884	1.36978	0.0416338	Heat shock transcription factor A-2 OS=Arabidopsis thaliana OX=3702 GN=HSFA2 PE=1 SV=1
c260753.graph_c1	-0.361334	0.858746	-2.51196	0.00978005	Mitogen-activated protein kinase kinase kinase YODA OS=Arabidopsis thaliana OX=3702 GN=YDA PE=1 SV=1
c250900.graph_c0	1.77621	0.000389493	3.19476	0.0332089	mitogen-activated protein kinase 1 [Phytophthora palmivora]
c263680.graph_c3	-0.47834	0.723276	-1.95528	0.0137767	Mitogen-activated protein kinase 7 OS=Arabidopsis thaliana OX=3702 GN=MPK7 PE=1 SV=2
c260640.graph_c1	3.24779	4.96381e-08	4.17135	2.46727e-20	Mitogen-activated protein kinase homolog MMK2 OS=Medicago sativa OX=3879 GN=MMK2 PE=2 SV=1
c263172.graph_c0	0.968508	0.326213	3.02773	0.0198021	Mitogen-activated protein kinase 3 OS=Arabidopsis thaliana OX=3702 GN=MPK3 PE=1 SV=2
c265891.graph_c1	1.7501	0.0316676	0.907734	0.390278	Probable WRKY transcription factor 54 OS=Arabidopsis thaliana OX=3702 GN=WRKY54 PE=1 SV=1
c251074.graph_c0	1.24547	0.00100248	3.0796	0.0390068	Probable WRKY transcription factor 18 OS=Arabidopsis thaliana OX=3702 GN=WRKY18 PE=3 SV=1
c252511.graph_c1	0.624029	0.646279	1.55238	0.00247922	Probable WRKY transcription factor 23 OS=Arabidopsis thaliana OX=3702 GN=WRKY23 PE=2 SV=1
c257023.graph_c2	1.77172	0.00832486	3.6791	0.00582511	Probable WRKY transcription factor 18 OS=Arabidopsis thaliana OX=3702 GN=WRKY18 PE=3 SV=1
c262065.graph_c0	1.43534	0.0489113	2.89566	0.0114059	Transcription factor MYB3R-3 OS=Arabidopsis thaliana OX=3702 GN=MYB3R3 PE=1 SV=1
c243759.graph_c0	-1.42734	0.0270022	-3.82327	2.01344e-06	Transcription factor MYB OS=Oryza sativa subsp. japonica OX=39947 GN=CSA PE=2 SV=2
c253174.graph_c1	0.879416	0.297077	1.35228	0.0422717	Transcription factor MYB3R-5 OS=Arabidopsis thaliana OX=3702 GN=MYB3R5 PE=2 SV=1
c254954.graph_c2	1.14051	0.0127545	1.94323	0.0283861	Transcription repressor MYB6 OS=Arabidopsis thaliana OX=3702 GN=MYB6 PE=1 SV=1
c258090.graph_c0	-1.97327	0.0955085	-3.14032	0.0209263	transcription factor MYB61 [Citrus clementina]
c250127.graph_c0	-2.16561	0.0687327	-2.98216	0.00455839	Zinc finger protein BRUTUS-like At1g74770 OS=Arabidopsis thaliana OX=3702 GN=At1g74770 PE=2 SV=1
c258075.graph_c0	1.49805	0.00278699	2.26316	0.0096412	Zinc finger protein CONSTANS-LIKE 13 OS=Arabidopsis thaliana OX=3702 GN=COL13 PE=1 SV=1
c265729.graph_c0	2.30197	0.00564291	2.87557	0.00145916	Zinc finger protein MSN2/4 [Fusarium oxysporum]
c258216.graph_c0	2.12506	0.0918094	3.24181	0.00502757	Superoxide dismutase OS=Zea mays OX=4577 GN=SODA.4 PE=2 SV=1
c203073.graph_c0	-1.04229	0.0909463	-5.81953	7.42272e-07	Peroxidase 27 OS=Arabidopsis thaliana OX=3702 GN=PER27 PE=1 SV=1
c236455.graph_c0	-2.17225	0.049303	-4.01027	0.000131839	Peroxidase 31 OS=Arabidopsis thaliana OX=3702 GN=PER31 PE=2 SV=1
c239378.graph_c0	-2.13258	0.0269282	-2.69617	0.0224906	Peroxidase 15 OS=Ipomoea batatas OX=4120 GN=pod PE=1 SV=1
c256575.graph_c1	-1.35829	0.092926	-2.44927	0.0203259	Peroxidase 5 OS=Vitis vinifera OX=29760 GN=GSVIVT00037159001 PE=1 SV=2
c257121.graph_c0	-0.805185	0.392344	-1.24207	0.0275239	Peroxidase 5 OS=Vitis vinifera OX=29760 GN=GSVIVT00037159001 PE=1 SV=2
c259783.graph_c0	1.76835	0.00901667	3.12352	0.00082946	Monothiol glutaredoxin-S15, mitochondrial OS=Arabidopsis thaliana OX=3702 GN=GRXS15 PE=1 SV=2
c262218.graph_c0	2.38047	0.00556836	3.2561	0.0078869	Glutaredoxin OS=Ricinus communis OX=3988 PE=3 SV=1
c226748.graph_c0	1.69003	0.0371508	1.53823	0.0147558	Glutathione reductase, chloroplastic (Fragment) OS=Nicotiana tabacum OX=4097 GN=GOR PE=1 SV=1
c260631.graph_c1	0.802655	0.54045	1.63892	0.0449478	Alternative oxidase [Cephalotus follicularis]
c239389.graph_c1	1.66643	0.00584155	3.86485	0.00134238	Glutathione S-transferase [Phytophthora palmivora var. palmivora]
c242903.graph_c0	1.72764	0.0494358	1.96848	0.0125014	Probable glutathione S-transferase OS=Nicotiana tabacum OX=4097 PE=2 SV=1
c253643.graph_c1	1.49979	0.00993892	1.97729	0.00593237	probable glutathione S-transferase [Theobroma cacao]
c266668.graph_c0	0.732515	0.48011	1.52648	0.0266967	Probable galacturonosyltransferase 9 OS=Arabidopsis thaliana OX=3702 GN=GAUT9 PE=2 SV=1
