# Supplementary material for: Physiological and transcriptomic analyses of yellow horn (Xanthoceras sorbifolia) provide important insights into salt and saline-alkali stress tolerance
Source: PLoS One. 2020 Dec 22;15(12):e0244365. doi: 10.1371/journal.pone.0244365 (PMC7755187; doi:10.1371/journal.pone.0244365)
Supplement: S7 Table — (XLS) [file pone.0244365.s008.xls]

## Sheet: Table S7
Table S7. Salt and saline-alkali tolerance genes related to H+ transport.
Gene ID	ST_4h_log2FC	ST_4h_FDR	ST_24h_log2FC	ST_24h_FDR	SAT_4h_log2FC	SAT_4h_FDR	SAT_24h_log2FC	SAT_24h_FDR	Symbol
c263557.graph_c0	-0.643327	0.894791	1.39988	1.91026e-19	1.70031	0.0068238	2.35923	0.0438728	plasma membrane H+-ATPase
c265654.graph_c0	-0.394042	0.99154	1.0912	0.0272629	2.90463	0.0177129	0.874608	0.761856	plasma membrane H+-ATPase
c264073.graph_c2	1.41559	8.64532e-05	-0.075408	0.924086	1.67027	0.00767608	1.88368	0.0303824	F-type H+-transporting ATPase subunit alpha
c228585.graph_c0	1.45381	0.00385581	1.34527	0.0184287	2.57863	0.00244053	2.62166	0.00593253	F-type H+-transporting ATPase subunit gamma
c256880.graph_c0	1.7497	8.6007e-05	0.885451	0.510087	2.62978	0.00599021	2.99007	0.00459578	F-type H+-transporting ATPase subunit B
c237435.graph_c0	-0.116604	0.924086	2.94574	1.71865e-05	-0.349875	0.000485967	1.25657	0.477144	F-type H+-transporting ATPase subunit c
c266434.graph_c0	1.26407	0.00349037	-0.157557	0.903569	2.16258	0.00604113	2.07931	0.0397733	F-type H+-transporting ATPase subunit c
c263922.graph_c0	1.37107	0.0375975	-1.13244	0.00149029	1.69039	0.181541	2.48264	0.0322731	V-type H+-transporting ATPase subunit a
c263556.graph_c0	2.07366	0.000388951	1.717	0.000611116	1.80265	0.0780093	2.45418	0.0438728	V-type H+-transporting ATPase subunit A
c261469.graph_c0	1.78525	0.00407325	3.26053	0.00481713	2.62886	0.0171673	3.98778	0.00658475	V-type H+-transporting ATPase subunit B
c260414.graph_c1	0.232467	0.158543	1.14355	0.0671832	2.57048	0.00893756	2.40871	0.0329769	V-type H+-transporting ATPase subunit C
c251579.graph_c1	-0.228162	0.915145	3.2706	1.06773e-08	-1.8885	0.0186654	2.18099	0.193105	V-type H+-transporting ATPase 16kDa proteolipid subunit
c253077.graph_c0	1.07785	0.052789	1.8572	0.0392744	2.05083	0.00873271	3.19944	0.014892	ABC transporter A family member 1
c266205.graph_c0	1.58655	0.00676753	2.79204	0.135191	2.07222	0.0642824	3.23014	0.00927016	ABC transporter A family member 2
c264844.graph_c0	1.79033	1.75386e-05	2.91821	0.00571995	1.89709	0.000615697	3.19595	0.00567008	ABC transporter F family member 4
c258212.graph_c3	0.887221	0.118176	2.16308	0.0021859	1.61261	0.0836332	2.44223	0.0031749	ABC transporter F family member 5
c264523.graph_c0	1.44743	0.00953572	1.14915	1.25903e-18	1.97903	1.21081e-05	1.39133	0.140134	ABC transporter C family member 10
