# Supplementary material for: Physiological and transcriptomic analyses of yellow horn (Xanthoceras sorbifolia) provide important insights into salt and saline-alkali stress tolerance
Source: PLoS One. 2020 Dec 22;15(12):e0244365. doi: 10.1371/journal.pone.0244365 (PMC7755187; doi:10.1371/journal.pone.0244365)
Supplement: S8 Table — (XLS) [file pone.0244365.s009.xls]

## Sheet: Table S8
Table S8. DEGs encoding transcription factor families.
TF_ID（Salt sress）	Family	AGI		TF_ID (saline-alkali stress)	Family	AGI
c244158.graph_c0	AP2	AT2G28550.3		c244158.graph_c0	AP2	AT2G28550.3
c257958.graph_c0	ARR-B	AT1G67710.1		c225724.graph_c0	AP2	AT2G41710.1
c262966.graph_c0	ARR-B	AT4G18020.3		c249421.graph_c0	AP2	AT4G36920.1
c249004.graph_c1	B3	AT3G18990.1		c261272.graph_c0	ARF	AT5G60450.1
c263321.graph_c2	B3	AT3G18990.1		c231082.graph_c0	B3	AT2G36080.1
c220274.graph_c0	BBR-BPC	AT2G35550.1		c265583.graph_c4	B3	AT3G19184.1
c225953.graph_c0	bHLH	AT5G57150.1		c254386.graph_c1	BES1	AT1G78700.1
c229654.graph_c0	bHLH	AT3G21330.1		c229654.graph_c0	bHLH	AT3G21330.1
c235951.graph_c0	bHLH	AT1G73830.1		c235951.graph_c0	bHLH	AT1G73830.1
c238585.graph_c0	bHLH	AT4G02590.2		c241778.graph_c0	bHLH	AT5G08130.3
c242689.graph_c1	bHLH	AT1G29950.1		c245539.graph_c0	bHLH	AT1G09530.2
c243420.graph_c0	bHLH	AT1G10120.1		c252101.graph_c3	bHLH	AT4G17880.1
c245455.graph_c0	bHLH	AT4G25400.1		c258049.graph_c0	bHLH	AT3G24140.1
c251692.graph_c0	bHLH	AT2G46970.1		c260125.graph_c0	bHLH	AT5G46760.1
c252082.graph_c3	bHLH	AT1G68920.3		c260328.graph_c0	bHLH	AT2G16910.1
c228591.graph_c0	bZIP	AT2G22850.1		c265100.graph_c0	bHLH	No hit
c246460.graph_c0	bZIP	AT3G17609.3		c265913.graph_c0	bHLH	No hit
c265857.graph_c0	bZIP	AT1G75390.1		c228591.graph_c0	bZIP	AT2G22850.1
c220824.graph_c0	C2H2	AT2G28710.1		c246460.graph_c0	bZIP	AT3G17609.3
c244043.graph_c0	C2H2	AT3G48430.1		c257832.graph_c0	bZIP	AT1G45249.1
c253091.graph_c0	C2H2	AT3G50700.1		c264709.graph_c0	bZIP	AT5G11260.1
c258923.graph_c1	C2H2	AT2G41835.1		c264717.graph_c0	bZIP	AT1G75390.1
c261250.graph_c0	C2H2	AT5G44160.1		c265087.graph_c1	bZIP	AT1G45249.1
c265402.graph_c0	C2H2	AT5G04240.1		c265595.graph_c1	bZIP	AT3G56660.1
c253119.graph_c0	C2H2	No hit		c258592.graph_c0	bZIP	No hit
c234892.graph_c0	C3H	AT3G12130.1		c235185.graph_c0	C2H2	AT2G29660.1
c245897.graph_c0	C3H	AT3G19360.1		c250807.graph_c0	C2H2	AT5G22890.1
c252036.graph_c0	C3H	AT2G19810.1		c253445.graph_c0	C2H2	AT1G34370.2
c258703.graph_c1	C3H	AT3G12680.1		c261250.graph_c0	C2H2	AT5G44160.1
c227004.graph_c0	DBB	AT1G78600.1		c264405.graph_c0	C2H2	AT4G06634.1
c229631.graph_c0	DBB	AT1G75540.1		c264791.graph_c0	C2H2	AT3G48430.1
c259332.graph_c0	DBB	AT2G31380.1		c265402.graph_c0	C2H2	AT5G04240.1
c216503.graph_c0	Dof	AT5G62940.1		c265743.graph_c0	C2H2	AT1G68130.1
c218458.graph_c2	Dof	AT3G50410.1		c265964.graph_c0	C2H2	AT2G02080.1
c239780.graph_c0	Dof	AT5G60200.1		c266064.graph_c0	C2H2	AT1G72050.2
c244082.graph_c0	Dof	AT5G39660.1		c254319.graph_c0	C2H2	No hit
c244708.graph_c0	EIL	AT3G20770.1		c263036.graph_c0	C2H2	No hit
c262195.graph_c3	EIL	AT1G73730.1		c252036.graph_c0	C3H	AT2G19810.1
c214576.graph_c0	ERF	AT1G28360.1		c252609.graph_c0	C3H	AT5G06110.1
c252036.graph_c1	ERF	AT4G23750.1		c253785.graph_c1	C3H	AT2G33835.1
c252170.graph_c0	ERF	AT4G17500.1		c258703.graph_c1	C3H	AT3G12680.1
c258057.graph_c9	ERF	AT3G23240.1		c257288.graph_c0	DBB	AT2G21320.1
c238970.graph_c0	FAR1	AT3G07500.1		c258075.graph_c0	DBB	AT2G47890.2
c243592.graph_c3	FAR1	AT3G22170.2		c132277.graph_c0	ERF	AT3G23240.1
c247389.graph_c0	FAR1	AT1G76320.1		c228571.graph_c0	ERF	AT3G23240.1
c254544.graph_c0	FAR1	AT4G38180.1		c252036.graph_c1	ERF	AT4G23750.1
c261843.graph_c2	FAR1	AT1G10240.1		c258057.graph_c9	ERF	AT3G23240.1
c198057.graph_c0	G2-like	AT4G13640.1		c260777.graph_c3	ERF	AT5G13330.1
c256065.graph_c0	G2-like	AT2G20570.1		c262086.graph_c0	FAR1	AT4G38180.1
c263279.graph_c1	G2-like	AT1G69580.1		c256065.graph_c0	G2-like	AT2G20570.1
c249473.graph_c5	GATA	AT3G21175.2		c258990.graph_c3	G2-like	AT2G03500.1
c197590.graph_c0	GRAS	AT4G37650.1		c165028.graph_c0	GATA	AT4G32890.1
c239943.graph_c0	GRAS	AT4G00150.1		c249473.graph_c5	GATA	AT3G21175.2
c240735.graph_c0	GRAS	AT1G07530.1		c265201.graph_c0	GATA	AT2G18380.1
c261441.graph_c0	GRF	AT3G13960.1		c197590.graph_c0	GRAS	AT4G37650.1
c259017.graph_c1	HB-other	AT4G12750.1		c230250.graph_c0	GRAS	AT5G66770.1
c225478.graph_c0	HD-ZIP	AT4G37790.1		c231611.graph_c0	GRAS	AT5G48150.1
c259367.graph_c0	HD-ZIP	AT5G06710.1		c238470.graph_c1	GRAS	AT1G14920.1
c259540.graph_c3	HSF	AT2G26150.1		c263585.graph_c1	GRAS	AT4G36710.1
c265048.graph_c0	HSF	AT3G02990.1		c261441.graph_c0	GRF	AT3G13960.1
c232940.graph_c0	LBD	AT1G07900.1		c259017.graph_c1	HB-other	AT4G12750.1
c242017.graph_c0	M-type_MADS	AT1G77950.2		c266189.graph_c1	HB-other	AT4G36870.2
c252746.graph_c0	M-type_MADS	AT1G77950.2		c225478.graph_c0	HD-ZIP	AT4G37790.1
c260594.graph_c0	M-type_MADS	AT1G22590.2		c231911.graph_c0	HSF	AT2G41690.1
c251969.graph_c0	MYB	AT5G47390.1		c242742.graph_c0	HSF	AT1G32330.1
c258090.graph_c1	MYB	AT4G01680.3		c259540.graph_c3	HSF	AT2G26150.1
c245978.graph_c4	MYB_related	AT2G38090.1		c232940.graph_c0	LBD	AT1G07900.1
c250511.graph_c0	MYB_related	AT4G01280.2		c251174.graph_c0	LBD	AT4G37540.1
c251969.graph_c0	MYB_related	AT5G47390.1		c250822.graph_c0	M-type_MADS	AT2G24840.1
c254401.graph_c1	MYB_related	AT5G17300.1		c255606.graph_c0	M-type_MADS	AT2G03060.2
c254469.graph_c1	MYB_related	AT1G01060.3		c262065.graph_c0	MYB	AT3G09370.1
c261379.graph_c2	MYB_related	AT3G09600.1		c243759.graph_c0	MYB	AT1G69560.1
c262677.graph_c0	MYB_related	AT5G17300.1		c253174.graph_c1	MYB	AT5G02320.2
c248005.graph_c0	NAC	AT4G27410.2		c254954.graph_c2	MYB	AT3G12720.1
c250122.graph_c0	NAC	AT4G17980.1		c258090.graph_c0	MYB	AT4G01680.3
c255534.graph_c0	NAC	AT4G27410.2		c262879.graph_c0	MYB_related	AT5G65790.1
c261739.graph_c0	NAC	AT1G01720.1		c231511.graph_c0	MYB_related	AT5G58900.1
c265158.graph_c2	NAC	AT2G24430.2		c252751.graph_c0	MYB_related	AT1G18330.1
c265371.graph_c0	NAC	AT4G28500.1		c254469.graph_c1	MYB_related	AT1G01060.3
c241217.graph_c0	NF-YA	AT5G06510.2		c262065.graph_c0	MYB_related	AT3G09370.1
c249168.graph_c1	SBP	AT1G53160.1		c262677.graph_c0	MYB_related	AT5G17300.1
c251744.graph_c0	SBP	AT1G69170.1		c248005.graph_c0	NAC	AT4G27410.2
c229892.graph_c1	TCP	AT3G15030.2		c250003.graph_c0	NAC	AT1G32510.1
c258091.graph_c2	TCP	AT4G18390.1		c250122.graph_c0	NAC	AT4G17980.1
c258924.graph_c2	TCP	AT2G45680.1		c250907.graph_c0	NAC	AT1G77450.1
c265643.graph_c0	Trihelix	AT3G14180.1		c255302.graph_c1	NAC	AT3G04070.1
c231612.graph_c0	WOX	AT3G03660.1		c255534.graph_c0	NAC	AT4G27410.2
c256960.graph_c1	WOX	AT4G35550.1		c247208.graph_c1	NF-YB	AT4G14540.1
c260646.graph_c0	WRKY	AT2G30590.1		c266017.graph_c0	NF-YB	AT2G27470.1
c265567.graph_c2	WRKY	AT2G23320.1		c250684.graph_c0	Nin-like	AT4G24020.1
				c251986.graph_c1	SBP	AT5G18830.2
				c229892.graph_c1	TCP	AT3G15030.2
				c258091.graph_c2	TCP	AT4G18390.1
				c258924.graph_c2	TCP	AT2G45680.1
				c256195.graph_c3	Trihelix	AT3G54390.1
				c252511.graph_c1	WRKY	AT2G47260.1
				c251074.graph_c0	WRKY	AT2G40750.1
				c257023.graph_c2	WRKY	AT4G31800.1
				c265891.graph_c1	WRKY	AT4G31800.2
